# Supplementary material for: Chemical Compounds of Berry-Derived Polyphenols and Their Effects on Gut Microbiota, Inflammation, and Cancer
Source: Molecules. 2022 May 20;27(10):3286. doi: 10.3390/molecules27103286 (PMC9146061; doi:10.3390/molecules27103286)
Supplement: Supplementary file 1 [file molecules-27-03286-s001.zip]

Archive with 1 entries (1 files):
- molecules-1679146-supplementary.pdf
